# Supplementary material for: Increasing Truck Drivers’ Compliance, Retention, and Long-Term Engagement with e-Health & Mobile Applications: A PRISMA Systematic Review
Source: Healthcare (Basel). 2026 Jan 29;14(3):340. doi: 10.3390/healthcare14030340 (PMC12897317; doi:10.3390/healthcare14030340)
Supplement: Supplementary file 1 [file healthcare-14-00340-s001.zip]

Archive with 1 entries (1 files):
- healthcare-4054478-supplementary.pdf
